# Supplementary material for: Jasmonic Acid, Not Salicyclic Acid Restricts Endophytic Root Colonization of Rice
Source: Front Plant Sci. 2020 Jan 29;10:1758. doi: 10.3389/fpls.2019.01758 (PMC7000620; doi:10.3389/fpls.2019.01758)
Supplement: Supplementary file 3 [file DataSheet_3.xlsx]

## Sheet: Table S2 
Table S2. Co-regulated genes of Azoarcus colonization and Xoo infection.
		Fold Change		Simplified Annotation
RAP locus name	Function category	Azoarcus	Xoo	RAP	MSU	NCBI
Azo up, Xoo down
Os10g0426500	protein.degradation.ubiquitin.E3.BTB/POZ Cullin3.BTB/POZ	1.94295	-2.20085	-	ATBPM1 (BTB-POZ and MATH domain 1); protein binding
Azo up, Xoo up
Os03g0122300	'secondary metabolism.flavonoids.dihydroflavonols'	2.16632	3.20233		weakly similar to ( 183) AT5G24530: DMR6 | DMR6 (DOWNY MILDEW RESISTANT 6); oxidoreductase/ oxidoreductaserotein|flavonol synthase/flavanone 3-hydroxylase
Os09g0547500	amino acid metabolism.degradation.aspartate family.lysine	2.6813	4.09974	LOG LIKE phosphoribohydrolase 9, LOG LIKE 9, OsLDC-like 1, lysine decarboxylase-like 1
Os07g0417200	lipid metabolism.FA desaturation.omega 3 desaturase	2.52217	2.29266	OsFAD2-2;fatty acid desaturase 2-2, microsomal delta-12 fatty acid desaturase2-2
Os03g0225900	hormone metabolism.jasmonate.synthesis-degradation.allene oxidase synthase	2.21665	4.0217	OsAOS2, CYP74A2, OsAOS, OsAOS1;Allene oxide synthase 2, Cytochrome P450 74A2, Hydroperoxide dehydrase 2, allene oxide synthase-1
Os08g0509100	hormone metabolism.jasmonate.synthesis-degradation.lipoxygenase	3.55517	5.71802	LOX8;OsLOX8;lipoxygenase 8
Os08g0508800	hormone metabolism.jasmonate.synthesis-degradation.lipoxygenase	4.4317	2.63491	Lox2:Os:1, OsLOX9, OsLOX2, LOX2, OsRLL, OsHI-LOX, RLL2 LOX, RLL2; lipoxygenase Lox2:Os:1, lipoxygenase 9, herbivore-induced type 2 13-lipoxygenase, RLL2 lipoxygenase	LOX2 (LIPOXYGENASE 2)
Os12g0512800	misc.cytochrome P450	1.61897	2.84453	Cytochrome P450 71E1 (EC 1.14.13.68) (4-hydroxyphenylacetaldehyde oxime monooxygenase)	CYP71B2 | CYP71B2 (CYTOCHROME P450 71B2); electron carrier/ heme binding / iron ion binding / monooxygenase/ oxygen binding
Os11g0684000	RNA.regulation of transcription.MYB domain transcription factor family	2.16783	3.39074	OsJAmyb, JAmyb
Os07g0130800	signalling.receptor kinases.legume-lectin	1.69077	2.64253	Protein kinase, catalytic domain domain containing protein	RLK (receptor lectin kinase); putatively, expressed
Os04g0227000	signalling.receptor kinases.misc	1.94633	1.95472	Leucine-rich repeat, N-terminal domain containing protein	Leucine Rich Repeat family protein, expressed
Os11g0608300	signalling.receptor kinases.S-locus glycoprotein like	2.16256	4.59639	OsRLCK337;Receptor-like Cytoplasmic Kinase 337
Os07g0541900	signalling.receptor kinases.S-locus glycoprotein like	2.19501	3.35651	Similar to KI domain interacting kinase 1	CRK10, RLK4 | CRK10 (CYSTEINE-RICH RLK10); ATP binding / kinase/ protein kinase/ protein serine/threonine kinase/ protein tyrosine kinase
Os04g0404400	stress.abiotic.drought/salt	4.91503	4.77797	Similar to H0502B11.4 protein	desiccation-related protein PCC13-62 precursor, putative, expressed
Os08g0190100	stress.abiotic.unspecified	3.0644	2.13036	GERMIN-LIKE PROTEIN 8-11;OsGLP8-11;Germin-like protein 8-11	germin-like protein, putative
Os04g0617900	stress.abiotic.unspecified	5.64546	5.6096	Germin-like protein 4-1
Os11g0701400	stress.biotic	1.76771	21.9812	Chitinase; C10150
Os11g0701100	stress.biotic	2.1901	4.13739	riceXIP; xylanase inhibitor protein; Similar to Class III chitinase homologue (OsChib3H-h)
Os09g0467300	transport.nucleotides	2.04769	3.07313	PUP2, OsPUP2; purine permease 2, PUP-type cytokinin transporter 2
Os04g0660900	transport.peptides and oligopeptides	2.13963	2.17891	TGF-beta receptor, type I/II extracellular region family protein	proton-dependent oligopeptide transport (POT) family protein
Os04g0597600	transport.peptides and oligopeptides	2.35776	2.36991	PTR5;PROTEIN TRANSPORTER 5;OsPTR5
Os09g0448200	transport.potassium	2.35818	3.20859	HAK17; HIGH-AFFINITY POTASSIUM(K+) TRANSPORTER 17; OsHAK17; High-affinity Potassium(K+) Transporter 17, Probable potassium transporter 17
Os12g0258700	secondary metabolism.simple phenols	2.84914	2.24394	Cupredoxin domain containing protein	LAC7 | LAC7 (laccase 7); laccase
Os07g0130800	protein.postranslational modification	1.69077	2.64253	Protein kinase, catalytic domain domain containing protein	RLK | RLK (receptor lectin kinase); kinase
Os06g0591400	not assigned.unknown	1.66229	3.25113	Conserved hypothetical protein
Os06g0557200	not assigned.unknown	2.07666	2.11482	hypothetical protein
Os06g0125200	not assigned.unknown	2.65788	3.66261	Protein of unknown function DUF581 family protein	DUF581 domain containing protein, expressed
Os05g0143000	not assigned.unknown	2.85745	5.97701	Conserved hypothetical protein
Os08g0353700	not assigned.unknown	2.88682	10.0865	hypothetical protein	protein|expressed protein
Os12g0242100	not assigned.unknown	4.19156	15.75	Similar to Glycine-rich cell wall structural protein 1 precursor
Os08g0346900	not assigned.unknown	6.02197	24.325	hypothetical protein	protein|expressed protein
Os12g0493900	not assigned.unknown	10.0801	2.6104	Armadillo-like helical domain containing protein	APUM7 | APUM7 (Arabidopsis Pumilio 7)
Azo down, Xoo down
Os02g0704000	hormone metabolism.abscisic acid.synthesis-degradation	-2.14279	-2.49043	NCED1;9-CIS-EPOXYCAROTENOID DIOXYGENASE 1;OsNCED1;9-cis-epoxycarotenoid dioxygenase 1
Os03g0797800	RNA.regulation of transcription.Aux/IAA family	-3.16293	-2.13693	IAA14;OsIAA14; Aux/IAA protein 14
Os06g0168700	misc.protease inhibitor/seed storage/lipid transfer protein (LTP) family protein	-2.04479	-2.42514	Similar to Prolin rich protein	|LTPL128 - Protease inhibitor/seed storage/LTP family protein precursor, expressed'
Os04g0208200	protein.degradation.cysteine protease	-2.17087	-2.59728	OsSAG12;senescence-associated gene 12
Os06g0503100	transport.ABC transporters and multidrug resistance systems	-1.86091	-1.76986	ABCG14;ABC TRANSPORTER G FAMILY MEMBER 14;OsABCG14;ABC transporter superfamily ABCG subgroup member 14
Os08g0503700	transport.unspecified cations	-3.13602	-1.87858	Sodium/sulphate symporter family protein	TDT (TONOPLAST DICARBOXYLATE TRANSPORTER); malate transmembrane transporter/ sodium:dicarboxylate symporter
Os01g0705200	not assigned.unknown	-2.90641	-5.53926	WATER STRESS INDUCIBLE PROTEIN 18;OsLEA14, OsLEA14a, OsLEA14b, wsi18, pwsi18;late embryogenesis abundant protein 14, water stress-induced 18
Os11g0454200	not assigned.unknown	-2.70961	-5.18012	RESPONSIVE TO ABA GENE 16B; rab21, OsLEA28, OsRAB16D, OsRAB16b; Dehydrin Rab16B, RAB(RESPONSIVE TO ABA) GENE 16B, late embryogenesis abundant protein 28
Os03g0133100	not assigned.unknown	-3.46359	-2.34746	Conserved hypothetical protein
Os06g0114400	not assigned.unknown	-2.12523	-2.32397	Conserved hypothetical protein
Os01g0549300	not assigned.unknown	-4.01301	-2.25662	Homeodomain-like domain containing protein; MYB-LIKE
Os07g0287400	not assigned.unknown	-1.78921	-1.6938	OsLTPd3, OsLtpIV.3; non-specific lipid transfer protein d3, lipid transfer protein d3, type D non-specific lipid transfer protein 3
Os09g0482300	not assigned.unknown	-1.81417	-1.71222	GSC 381, OsLEA6;group 6 Late Embryogenesis Abundant (LEA) protein, late embryogenesis abundant protein 6
Azo down, Xoo up
Os11g0707000	PS.calvin cycle.rubisco interacting	-2.92286	2.46573	OsRcaII, rca, RCAII, rcaII, OsRcaI, RCAI, ME137, OsRCA1
Os09g0471000	amino acid metabolism.synthesis.serine-glycine-cysteine group.cysteine	-2.25899	6.03732	Similar to cupin, RmlC-type	2-aminoethanethiol dioxygenase, putative, expressed
Os12g0105300	cell.organisation	-3.04371	13.1112	Actin-binding FH2 domain containing protein	CHLOROPLAST UNUSUAL POSITIONING 1
Os03g0305400	hormone metabolism.ethylene.induced-regulated-responsive-activated	-1.72965	4.6047	UspA domain containing protein	universal stress protein (USP) family protein
Os06g0592500	hormone metabolism.ethylene.induced-regulated-responsive-activated	-7.3939	8.62606	Similar to Ethylene-responsive transcriptional coactivator	MULTIPROTEIN BRIDGING FACTOR 1C
Os12g0226700	misc.oxidases - copper, flavone etc.	-2.85033	3.75995	Similar to Allyl alcohol dehydrogenase
Os06g0695300	misc.peroxidases	-5.57791	14.0395	prx92, class III peroxidase 92
Os04g0635600	not assigned.unknown	-2.22245	14.646	-	protein|expressed protein	uncharacterized protein
Os01g0729600	not assigned.unknown	-2.28906	15.8807	Pyridoxal phosphate-dependent transferase, major region, subdomain 1 domain containing protein	csdA Aminotran_5 protein|expressed protein
Os03g0805600	not assigned.unknown	-2.8878	2.56595	Similar to pheophorbide a oxygenase	retrotransposon protein, putative, unclassified, expressed
Os11g0262600	not assigned.unknown	-3.33422	5.69794
Os10g0505700	not assigned.unknown	-3.87938	5.3548	OsLTP2.12, OsLtpII.12, non-specific lipid transfer protein 2.12, lipid transfer protein 2.12, type 2 non-specific lipid transfer protein 12	nsLTP2 protein|LTPL160 - Protease inhibitor/seed storage/LTP family protein precursor, expressed
Os03g0725200	not assigned.unknown	-7.1423	12.0681	Hypothetical protein	protein|expressed protein	uncharacterized protein
Os06g0592500	not assigned.unknown	-7.3939	8.62606	Similar to Ethylene-responsive transcriptional coactivator	MBF1C (MULTIPROTEIN BRIDGING FACTOR 1C)

## Sheet: Table S3
Table S3. Genes involved in defense responses in Azoarcus and Xoo infections.
	Fold Change*		Simplified Annotation
RAP locus name	Azoarcus	Xoo	RAP	MSU	NCBI
Components of PRR Complexes
LRR_RLK
Os04g0227000	1.94633	1.95472	-	LRR_RLK	-
Os01g0171000	-2.06994	-	OsSERL5;BRASSINOSTEROID INSENSITIVE 1-associated receptor kinase, SERK-like gene 5	-	-
Os11g0208900	2.20131	-	Leucine rich repeat containing protein kinase	-	-
Os08g0203100	1.97016	-	-	SHR5-receptor-like kinase; LRR_RLK	-
Os06g0587000	3.58383	-	Leucine-rich repeat domain containing	LRR_RLK	-
Os08g0541300	-	1.97768	LRR	Receptor-like protein kinase precursor; leucine rich repeat protein, putative, expressed; disease resistance family protein	-
Os08g0201700	-	2.14395	SHR5-receptor-like kinase, putative, expressed	-	-
Os11g0692300	-	2.08504	-	leucine-rich repeat transmembrane protein kinase,	-
Os02g0228300	-	2.21342	-	leucine-rich repeat family protein / protein kinase family protein	-
Os11g0692500	-	2.25786	-	leucine-rich repeat transmembrane protein kinase, putative	-
Os02g0156800	-	4.10767	-	AtRLP2 (Receptor Like Protein 2); protein binding / protein kinase	-
Os02g0231700	-	2.83374	-	leucine-rich repeat transmembrane protein kinase, putative	-
Os11g0514500	-	3.02717	-	SERK2, ATSERK2 | SERK2 (SOMATIC EMBRYOGENESIS RECEPTOR-LIKE KINASE 2); BRASSINOSTEROID INSENSITIVE 1-associated receptor kinase 1 precursor, putative, expressed	-
Os02g0615800	-	3.60119	LP2; Leaf Panicle 2	leucine-rich repeat transmembrane protein kinase, putative	-
Os12g0211500	-	4.47213	LRR	Receptor-like protein kinase precursor; verticillium wilt disease resistance protein, putative, expressed'	-
LecRKs
Os07g0130800	1.69077	2.64253	-	Lectin	-
Os07g0132500	-	2.6944	-	Lectin	-
Os06g0210400	-	2.59104	-	Lectin	-
Os07g0133100	-	4.8847	-	Lectin	-
WAK
Os10g0151100	2.3398	-	OsWAK103	-	-
Os04g0370900	-	2.85502	OsWAK60	-	-
Os04g0598900	-	2.16627	OsWAK50	-	-
Os10g0180800	-	2.31569	OsWAK112	-	-
Os11g0691100	-	3.87066	OsWAK1	-	-
Os04g0308100	-	5.08227	OsWAK35	-	-
Os11g0691600	-	5.6727	-	wall-associated receptor kinase-like 18 precursor	-
PERK
Os01g0750600	1.66858	-	-		proline-rich receptor-like protein kinase PERK2
Os03g0269300	-	20.6421	-	-	OsPERK1
LysM containing
Os03g0133400	2.07835	-	CEBiP, OsLYP1	-	-
Os10g0524300	-	1.97032	-	-	-
Os11g0549300	-	2.95126	OsLysM-RLK8, OsRLCK330	-	-
PRR interaction
RLCK
Os11g0608300	2.16256	4.59639	OsRLCK337	-	-
Os07g0534500	-	3.51957	OsRLCK233	-	-
Os04g0226600	-	3.79623	OsRLCK138	-	-
Os01g0114900	-	3.23571	OsRLCK9	-	-
Os11g0607900	-	5.54256	OsRLCK336	-	-
PP2C
Os02g0799000	1.54552	-	OsPP2C27	-	-
Os04g0584300	1.5657	-	OsPP2C43	-	-
Os11g0242200	1.47516	-	OsPP2C74	-	-
Os12g0198200	1.78521	-	OsPP2C77, OsPP2C78	-	-
Os05g0457200	-	-2.79332	OsPP2C49	-	-
Resistance (R) genes
Os11g0606500	-1.99806	-	-	LZ-NBS-LRR	-
Os02g0627900	1.85218	-	-	CC-NB-ARC	-
Os09g0517100	1.92474	-	-	CC-NBS-LRR	-
Os12g0281600	2.05084	-	CC-NB-ARC Pi-42(t), Pyricularia grisea resistance 42, Magnaporthe grisea resistance 42, Blast resistance 42	-	-
Os02g0597200	-	-2.93348	-	-	LZ-NBS-LRR, RPM1
Os03g0849500	-	-1.66803	-	CC-NBS-LRR	-
Os08g0296600	-	-1.70657	YR14, YR18, YR26	CC-NBS-LRR	-
Os11g0258500	-	1.61918	-	CC-NBS-LRR, RPM1	-
Os12g0281300	-	1.83439	NBS-LRR, Pita, RPP13 like	-	-
Os09g0272900	-	1.66534	-	CC-NBS-LRR, RPS2 similar	-
Os11g0270500	-	2.18734	-	CC-NBS-LRR	-
Os02g0612200	-	2.35588	NB-ARC	-	-
Os11g0560000	-	3.18214	-	CC-NBS-LRR, RPM1 like	-
Os10g0135100	-	2.47095	NB-ARC	-	-
Os10g0161400	-	3.00448	-	CC-NBS-LRR, RPP13 like	-
Os11g0462900	-	6.79785	-	-	NBS-LRR
Susceptibility (S) genes/ recessive R Genes
Os02g0513100	-16.8716	-	OsSWEET15	-	-
Os05g0426000	-3.26393	-	OsSWEET1b	-	-
Os01g0606000	-	3.38088	OsSWEET6a	-	-
Os01g0605700	-	26.2168	OsSWEET6b	-	-
Os08g0535200	-	70.8421	OsSWEET11/Xa13/Os-8N3	-	-
Signal Transduction
Calcium related
Os09g0483300	-2.11662	-	EF-Hand type domain containing protein	-	-
Os11g0136600	1.57679	-	OsCDPK25	-	-
Os10g0524400	1.65751	-	C2 calcium/lipid-binding domain	-	-
Os08g0540400	1.77532	-	OsCDPK21	-	-
Os03g0758300	-	-1.60949	OsCNGC7, OsCNGC14; Similar to AtCNGC2 (DEFENSE NO DEATH 1)	-	-
Os10g0411500	-	-1.83334	IQ calmodulin-binding region domain containing protein	-	-
Os06g0685300	-	1.76942	C2 calcium/lipid-binding domain	-	-
Os11g0506800	-	2.75864	OsBAG5, IQ calmodulin-binding domain containing protein; chaperone binding	-	-
Os05g0380900	-	3.15939	OsCML15	-	-
Os03g0812400	-	3.31667	EF-Hand type domain containing protein	-	-
Os11g0600500	-	5.01186	EF-Hand type domain containing protein	-	-
Os10g0418100	-	6.91152	OsACA8, OsACA7, Similar to Calcium-transporting ATPase 8, plasma membrane-type	-	-
Os09g0483500	-	20.1422	EF-Hand type domain containing protein	-	-
Os09g0483100	-	55.8113	EF-Hand type domain containing protein	-	-
MAPK
ROS-related
ROS-Producing
Amine oxidase
Os04g0671200	1.79172	-	OsPAO4, OsAO1	-	-
Os01g0197700	-1.47621	6.64742	Gn1a, OsCKX2, CKX2	-	-
Os01g0187600	-	2.22045	OsCKX1	-	-
Oxalate Oxidase/Germin-Like protein
Os02g0491600	1.98297	-	Similar to Oxalate oxidase-like protein or germin-like protein	-	-
Os08g0460000	2.19494	-	OsGLP1, GER1, GER5, GLP110, OsGER1, OsGER5	-	-
Os08g0190100	3.0644	2.13036	OsGLP8-11	-	-
Os04g0617900	5.64546	5.6096	Similar to germin-like protein subfamily 1 member 11.	-	-
Os04g0288100	-	1.98431	-	-	germin-like protein 8-14
Os08g0189700	-	1.97973	OsGLP8-8	-	-
Os08g0188900	-	2.08697	OsGLP8-1	-	-
Os08g0189100	-	2.1984	OsGLP8-2, GER3, OsGER3, GLP16, OsEnS-117	-	-
Os08g0189600	-	2.6227	OsGLP8-7, GER6, OsRGLP2, RGLP2	-	-
Os08g0189500	-	3.12071	OsGLP8-6	-	-
Peroxidases Class III
Os07g0677500	1.76213	-	POX3006, prx114	-	-
Os05g0135400	1.86847	-	prx70	-	-
Os06g0522300	1.89255	-	prx81	-	-
Os08g0302000	2.18975	-	prx118	-	-
Os05g0231900	2.22538	-	prx73	-	-
Os06g0695300	-5.57791	14.0395	prx92	-	-
Os12g0530100	-	-2.09697	prx138	-	-
Os11g0112200	-	2.55538	prx131	-	-
Os01g0327100	-	2.18107	prx15	-	-
Os06g0695200	-	14.0395	prx93	-	-
rbohH
Os12g0541300	-	4.29986	rbohH, OsrbohH, OsrbohH, OsNox9, OsRboh9	-	-
Glycolate Oxidase
Os03g0786100	-	3.75357	GLO1, OsGLO1	-	-
Malate dehydrogenase
Os06g0104900	-	48.3558	L-lactate/malate dehydrogenase	-	-
ROS-Scavenging
Catalase
Os03g0131200	-2.02922	-	OsCat, OsCatC, OsCATC, NOE1, noe1, catC, OsCATC	-	-
Monodehydroascorbate reductase
Os08g0470700	-	-5.03329	Similar to carbonic anhydrase	-	-
Glutaredoxin
Os02g0618100	2.19026	-	OsGRX9	-	-
Transcription Factors
bHLH	-	-	OsbHLH080	-	-
Os08g0536800	-9.57745	-	OsLF, LF, OsbHLH119	-	-
Os05g0541400	-2.34711	-	OsIRO2, IRO2, OsbHLH056	-	-
Os01g0952800	-2.1861	-	OsbHLH056	-	-
Os01g0108600	1.95358	-	Basic helix-loop-helix dimerisation region bHLH domain containing protein	-	-
Os08g0483900	-	-1.73788	OsbHLH047	-	-
Os02g0726700	-	2.12515	OsbHLH034	-	-
WRKY
Os05g0129800	-2.00898	-	OsWRKY109	-	-
Os07g0680400	1.73338	-	OsWRKY47	-	-
Os05g0474800	1.73698	-	OsWRKY70	-	-
Os01g0730700	1.79396	-	OsWRKY14	-	-
Os01g0821300	2.49237	-	OsWRKY108	-	-
Os01g0584900	2.62045	-	OsWRKY77, WRKY-77	-	-
Os08g0499300	-	-1.92597	OsWRKY30	-	-
Os01g0826400	-	1.56624	OsWRKY24	-	-
Os06g0158100	-	1.97833	OsWRKY113	-	-
Os05g0571200	-	1.99849	OsWRKY19	-	-
Os01g0656400	-	2.00912	OsWRKY15	-	-
Os11g0117600	-	2.32956	OsWRKY50	-	-
Os05g0183100	-	2.36065	OsWRKY67	-	-
Os09g0417600	-	2.50194	OsWRKY76, OsWRKY76.1, OsWRKY76.2, OsWRKY76.3	-	-
Os05g0583000	-	2.56718	OsWRKY8	-	-
Os09g0417800	-	3.9568	OsWRKY62, OsWRKY62.1, OsWRKY62.2, XB10	-	-
Os03g0657400	-	9.05697	OsWRKY60	-	-
Os06g0649000	-	1.65366	WRKY28; WRKY GENE 28
bZIP	-	-	-	-	-
Os09g0474000	-	3.6436	OsbZIP73, OsTFX1	-	-
MYB
Os06g0728700	-9.2132	-	MYB transcription factor	-	-
Os08g0157600	-3.81412	-	OsCCA1, OsLHY, LHY-like_chr.8, COC1	-	-
Os08g0178900	-3.57747	-	MYB-like	-	-
Os01g0239000	-2.34359	-	-	myb-like DNA-binding domain containing protein	-
Os09g0248900	-1.95769	-	Myb/SANT-like domain domain containing protein	-	-
Os09g0532900	-1.78504	-	OsMYB42/85, MYB42/85	-	-
Os05g0162800	2.0147	-	Transcription regulator HTH, Myb-type	-	-
Os01g0971800	3.80027	-	OsPCL1	-	-
Os01g0549300	-4.01301	-2.25662	MYB-like	-	-
Os11g0684000	2.16783	3.39074	OsJAmyb, JAmyb	-	-
Os04g0607200	-	2.27357	weakly similar to ( 102) AT4G09460: ATMYB6 | ATMYB6	-	-
Os08g0486300	-	1.75619	OsMyb4-like protein	-	-
Os04g0470600	-	6.48326	-	moderately similar to ( 327) AT5G56110: ATMYB80, ATMYB103, MYB103, MS188	-
Os02g0168200	-	4.29063	Myb-like DNA-binding domain	-	-
NAC
Os01g0862800	1.63064	-	ONAC059, ONAC59	-	-
Os03g0624600	1.64539	-	ONAC006, ONAC6	-	-
Os07g0683200	1.71944	-	ONAC103	-	-
Os04g0619000	1.77499	-	ONAC083, ONAC83	-	-
Os04g0460600	1.66129	1.63065	OsNAC2, ONAC004, ONAC4, ONAC034, ONAC34, ONAC058, ONAC58, OMTN2, Ostil1, OsNAC2/ONAC004, OsORE1.2	-	-
ERF/AP2
Os01g0200600	-3.1912	-	OsERF#039, OsERF039, OsERF39, AP2/EREBP#002, AP2/EREBP2	-	-
Os01g0868000	2.0331	-	OsERF#099, OsERF099, OsERF99, AP2/EREBP#080, AP2/EREBP80, OsEREBP2, EREBP2	-	-
Os01g0141000	2.33698	-	AP2/EREBP#129, OsRAV2, RAV2	-	-
Os07g0410700	3.24334	-	DERF2, OsDERF2, OsERF#086, OsERF086, OsERF86, AP2/EREBP#074, AP2/EREBP74, OsERF1	-	-
Os04g0572400	-	-2.48297	OsDREB1E, OsERF030, OsERF#030, OsERF30, ERF30, AP2/EREBP#160, AP2/EREBP160, OsDREB1-1	-	-
Os09g0522200	-	-1.93924	OsDREB1A, Os DREB1A, CBF3, OsCBF3, OsDREB1A/OsCBF3, ERF24, OsERF24, OsERF024, OsERF#024, AP2/EREBP#114, AP2/EREBP114, OsDREBL	-	-
Os12g0168100	-	1.94637	DERF8, OsDERF8, OsERF#124, OsERF124, AP2/EREBP#158, AP2/EREBP158	-	-
Os03g0341000	-	7.03772	OsERF#066, OsERF066, OsERF66, AP2/EREBP#030, AP2/EREBP30	-	-
Os08g0521600	-	10.6171	OsERF#115, OsERF115, AP2/EREBP#110, AP2/EREBP110, OsEnS-123	-	-
Os07g0674800	-	31.2086	OsERF#067, OsERF067, OsERF67, AP2/EREBP#076, AP2/EREBP76	-	-
Secondary Metabolites
Phytoalexins
Momilactone Biosynthesis
Os04g0179200	2.83234	-	OsMAS, MAS1, OsMAS1	-	-
Os04g0178300	4.36281	-	OsCPS4, CYC1, OsCYC1	-	-
Oryzalexin S Biosynthesis
Os11g0475000	2.71194	-	-	ent-kaurene synthase	-
Os11g0474800	2.63315	-	OsKS8, KS8, KSL8, OsKSL8, DTC2, OsDTC2, OsDTC2/OsKS8, OsTPS32, OsKSL11, KS11, OsKS11	-	-
Phytocassanes Biosynthesis
Os02g0571900	2.42074	-	CYP76M6	-	-
Phytoanticipin
Oryzalide A Biosynthesis	Anticipant
Os03g0594900	-	-2.10155	-	CYP71B37	ent-isokaurene C2-hydroxylase-like
Os02g0185300	-	1.80254	-	CYP71B24	ent-isokaurene C2-hydroxylase-like
Lignin Biosynthesis
Os08g0498400	1.63775	-	ROMT-17, ROMT17, CCoAOMT1;caffeoyl CoA O-methyltransferase 1	-	-
Os06g0349700	1.92819	-	OsF5HL;Ferulate-5-hydroxylase	-	-
Os04g0172400	3.6324	-	OsAT19, OsAt19;acyltransferase 19	Anthranilate N-benzoyltransferase protein	-
Os12g0258700	2.84914	2.24394	-	laccase	-
Os04g0612700	-	18.5033	OsCAD7, fc1, CAD7;flexible culm1, FLEXIBLE CULM1, Protein FLEXIBLE CULM 1, Cinnamyl alcohol dehydrogenase 7	-	-
Os02g0811800	-	10.0443	Similar to Cinnamoyl-CoA reductase, Dihydrofolate-4-reductase	-	-
Os04g0175900	-	-1.79542	COMTL6;CAFFEIC ACID 3-O-METHYLTRANSFERASE LIKE 6;OsCOMTL6	-	-
Other Secondary Metablism-Related
Antipredator, Antipests, Antifungi, antibacteria and antivirus
Secologanin and strictosidine biosynthesis	Secologanin: universal precursor for monoterpeniud indole alkloid compounds, plays a role in plant defense against predators.	-	-	strictosidine synthase family protein	-
Os08g0442200	1.77126	-	-	-	-
biosynthesis of anthocyanidins	antibacterial, antiviral and fungicidic ability	-	-	-	-
Os06g0651000	1.59492	-	DHFR;dihydroflavonol 4-reductase, NADPH HC-toxin reductase	dihydroflavonol 4-reductase family / dihydrokaempferol 4-reductase family	-
Os10g0536400	1.73054	-	OsF3H2	-	-
Os03g0289800	2.18933	-	leucoanthocyanidin dioxygenase	-	-
Dhurrin biosynthesis	Dhurrin: Defense compound against herbivore
Os12g0512800	1.61897	2.84453	-	CYP71B2	4-hydroxyphenylacetaldehyde oxime monooxygenase
Coumarin biosynthesis (via 2-coumarate)	Antifungi and Antibacteria
Os01g0597800	-	2.33176	-	UDP-glucosyltransferase/ UDP-glycosyltransferase/ quercetin 3-O-glucosyltransferase/ quercetin 7-O-glucosyltransferase/ transferase,	scopoletin glucosyltransferase
ß-caryophyllene biosynthesis	Antibacteria	-	-	-	-
Os03g0362500	-	2.42565	terpene synthase/cyclase family protein	-	-
Growth, Calcium signaling, defense, hormone regulation
Phytic Acid Synthesis	Seedling growth	-	-	-	-
Os02g0466400	2.0116	-	ITPK4; INOSITOL 1,3,4-TRISPHOSPHATE 5/6-KINASE 4;OsITPK4, OsITP5/6K-4;inositol 1,3,4-trisphosphate 5/6-kinase 4	-	-
Antioxidant
∂-carotene biosynthesis
Os01g0581300	-	1.89812	OsLCYe, OsLCYepsilon;e-ionone-forming lycopene cyclase, lycopene e-cyclase, epsilon-ionone-forming lycopene cyclase, lycopene epsilon-cyclase	-	-
Isoquinoline alkaloid biosynthesis	Alkloid; Antioxidant
Os10g0380800	-	-2.69381	-	-	tyrosine decarboxylase 1
Alpha-humulene synthase	Antioxidant
Os03g0362500	-	2.42565	Similar to Terpene synthase family	terpene synthase/cyclase family protein	alpha-humulene synthase
Isoflavonoid biosynthesis
Os01g0237500	-	2.52593	-	-	isoflavone reductase homolog IRL
Terpenoid backbone synthesis
Os05g0408900	-	-3.45868	CLA1, OsDXS1, OsDXS2;CGSNL Gene Name Synonym(s)=CLA1 transketolase-like protein, 1-Deoxy-D-xylulose 5-phosphate synthase 1, 1-Deoxy-D-xylulose 5-phosphate synthase 2	-	-
PR genes
PR1
Os07g0129200	1.72869	2.59881	PR1-74 PR1a	-	-
Os07g0127600	2.35486	-	PR1-73	-	-
Os07g0124900	2.15487	-	PR1-71	-	-
Os07g0126100	2.46717	-	PR1 precursor	-	-
Os07g0125600	2.46717	-	PR1 precursor	-	-
Os07g0125201	2.46717	-	PR1 precursor	-	-
Os02g0786900	-3.1835	-	PR1-22	-	-
Os07g0127700	-	3.68677	PR1 precursor	-	-
PR2
Os01g0940800	1.71294	-	Gns6;beta-1,3-glucanase 6	-	-
Os01g0942300	-	3.15684	OsEGL2;endo-(1,3/1,4)-beta-glucanase 2	-	-
PR3
Os05g0399300			CHT2
Os06g0726100	-	2.08361	CHT3	-	-
Os04g0494100	-	5.95361	CHT5	-	-
PR5
Os12g0569300	-	2.32812	Thaumatin, pathogenesis-related family protein	-	-
Os11g0703100	-	3.20117	Thaumatin, pathogenesis-related family protein	-	-
Os12g0629700	-	2.01783	Thaumatin, pathogenesis-related family protein	-	-
Os03g0661600	-	2.23125	Thaumatin, pathogenesis-related family protein	-	-
PR6
Os04g0350100	-2.39976	-	Proteinase inhibitor	-	-
PR8
Os10g0416500	-	2.30018	Oschib1, PR-8, PR8;pathogenesis-related protein 8, Chitinase 1	-	-
PR9
Os05g0135400	1.86847	-	prx70;lass III peroxidase 70	-	-
Os05g0231900	2.22538	-	prx73;lass III peroxidase 73	-	-
Os06g0522300	1.89255	-	Os06t0522300-01;Locus_id=Os06g0522300;Note=Haem peroxidase family protein.;Transcript_evidence=AK066954 (DDBJ, Best hit);ORF_evidence=NP_001147254.1 (RefSeq);InterPro=Plant peroxidase (IPR000823),Haem peroxidase, plant/fungal/bacterial (IPR002016),Haem peroxidase (IPR010255),Peroxidases heam-ligand binding site (IPR019793),Peroxidase, active site (IPR019794);GO=Biological Process: response to oxi…	-	-
Os07g0677500	1.76213	-	POX3006	-	-
Os08g0302000	2.18975	-	prx118;lass III peroxidase 118	-	-
Os06g0695300	-5.57791	14.0395	prx92;lass III peroxidase 92	-	-
Os12g0530100	-	-2.09697	prx138;lass III peroxidase 138	-	-
Os11g0112200	-	2.55538	prx131;lass III peroxidase 131	-	-
Os06g0695200	-	14.0395	prx93;lass III peroxidase 93	-	-
Os01g0327100	-	2.18107	prx15;lass III peroxidase 15	-	-
PR10	-	-			-
Os12g0555200	3.36934	-	PR10B		-
Os12g0555000	3.4896	-	PR10a	-	-
Os12g0555300	-	2.13599	RSOsPR10, RsOsPR10a, OsPR10a, OsPR10alpha;root-specific Oryza sativa PR10, root specific rice PR10, root-specific OsPR10a	-	-
Os04g0593400	-	-1.6136	-	pathogenesis-related Bet v I family protein	-
PR12
Os04g0381500	1.51821	-	-	-	-
Os03g0130300	-2.11986	2.22012	DEFL8, OsDEFL8, OsDf-08, Df-08	-	-
PR13
Os12g0455000	2.10825	-	OsTHI34, THI34	-	-
Os06g0514800	-3.13793	-	OsTHI9, THI9, Osthi1, thi1	-	-
Os06g0512700	-3.35363	-	-	-	-
Os06g0514100	-3.36015	-	'weakly similar to ( 103) THN7_HORVU Thionin BTH7 precursor [Contains: Thionin BTH7; Acidic protein] - Hordeum vulgare (Barley) protein|THION7 - Plant thionin family protein precursor, expressed'	-	-
Os03g0700100	-	44.1442	OsTHI38, THI38	-	-
Os11g0257200	-	3.79841	Os04g0593400;Note=Similar to OSIGBa0142I02-OSIGBa0101B20.20 protein. (Os04t0593400-00);Transcript variants=Os04t0593400-00	-	-
Os06g0517700	-	-4.87545	Os04g0593400;Note=Similar to OSIGBa0142I02-OSIGBa0101B20.20 protein. (Os04t0593400-00);Transcript variants=Os04t0593400-00	-	-
PR14			#N/A
Os03g0804200	-2.5776	-	OsLTPG10, OsLTPg10	-	-
Os11g0116000	-4.32944	-	OsLTP1.12, OsLtpI.12	-	-
Os11g0116200	-2.49876	-	OsLTP1.13, OsLtpI.13	-	-
Os12g0115300	-3.84978	-	OsLTP1.19, OsLtpI.19	-	-
Os01g0848900	-2.6527	-	Os04g0593400;Note=Similar to OSIGBa0142I02-OSIGBa0101B20.20 protein. (Os04t0593400-00);Transcript variants=Os04t0593400-00	-	-
Os05g0489200	-3.09242	-	OsLTPG12, OsLTPg12	-	-
Os11g0115400	-7.287	-	Os04g0593400;Note=Similar to OSIGBa0142I02-OSIGBa0101B20.20 protein. (Os04t0593400-00);Transcript variants=Os04t0593400-00	-	-
Os08g0532800	-8.70983	-	OsLTPG22, OsLTPg22	-	-
Os12g0115000	-7.15115	-	Os04g0593400;Note=Similar to OSIGBa0142I02-OSIGBa0101B20.20 protein. (Os04t0593400-00);Transcript variants=Os04t0593400-00	-	-
Os12g0115100	-2.02354	-	OsLTP1.18, OsLTP1, nsLTP1, a15, OsLtpI.18	-	-
Os11g0427800	-2.02087	-	OsLTP1.14, OsLtpI.14	-	-
Os07g0290500	3.80755	-	Os04g0593400;Note=Similar to OSIGBa0142I02-OSIGBa0101B20.20 protein. (Os04t0593400-00);Transcript variants=Os04t0593400-00	-	-
Os10g0552200	1.76924	-	Os04g0593400;Note=Similar to OSIGBa0142I02-OSIGBa0101B20.20 protein. (Os04t0593400-00);Transcript variants=Os04t0593400-00	-	-
Os07g0287400	-1.78921	-1.6938	OsLTPd3, OsLtpIV.3	-	-
Os06g0168700	-2.04479	-2.42514	Os04g0593400;Note=Similar to OSIGBa0142I02-OSIGBa0101B20.20 protein. (Os04t0593400-00);Transcript variants=Os04t0593400-00	-	-
Os10g0505700	-3.87938	5.3548	OsLTP2.12, OsLtpII.12	-	-
Os10g0504900	-	7.62413	OsLTP2.9, OsLtpII.9	-	-
Os07g0215500	-	58.3097	RA16, OsEnS-100	-	-
PR15 and PR16
Os02g0491600	1.98297	-	Os04g0593400;Note=Similar to OSIGBa0142I02-OSIGBa0101B20.20 protein. (Os04t0593400-00);Transcript variants=Os04t0593400-00	-	-
Os08g0460000	2.19494	-	GLP1	-	-
Os04g0617900	5.64546	5.6096	Os04g0593400;Note=Similar to OSIGBa0142I02-OSIGBa0101B20.20 protein. (Os04t0593400-00);Transcript variants=Os04t0593400-00	-	-
Os08g0190100	3.0644	2.13036	GLP8-11	-	-
Os04g0288100	-	1.98431	Os04g0593400;Note=Similar to OSIGBa0142I02-OSIGBa0101B20.20 protein. (Os04t0593400-00);Transcript variants=Os04t0593400-00	-	-
Os08g0189700	-	1.97973	GLP8-8	-	-
Os08g0188900	-	2.08697	GLP8-1	-	-
Os08g0189100	-	2.1984	GLP8-2	-	-
Os08g0189600	-	2.6227	GLP8-7	-	-
Os08g0189500	-	3.12071	GLP8-6	-	-
PRalpha
Os04g0518400	-	5.56848	-	-	-
Polygalacturonase inhibiting protein
Os05g0104200	1.86203	-	Polygalacturonase inhibiting protein, Inhibitor of fungal polygalacturonase, Sheath blight resistance	-	-
Os05g0104600	-	2.43727	Polygalacturonase-inhibiting protein 3, polygalacturonase inhibiting protein 3	-	-
Os05g0104700	-	7.22538	Ospgip4, pgip4, OsPGIP4; Polygalacturonase-inhibiting protein 4	-	-
Heat shock proteins and related
Heat shock proteins
Os03g0276500	-1.67605	-	OsHsp71.1, 71.1-kD heat shock protein	-	-
Os03g0293000	-2.37803	-	OsERdj3A	Hsp40, heat shock protein DnaJ, putative, expressed	-
Os03g0245800	-	8.84728	OsHSP26.7, 26kDa heat shock protein	sHSP	-
Os03g0266900	-	8.53962	OsHsp17.3	sHSP	-
Os03g0267000	-	10.3084	OsHsp18.0, 18.0 kDa heat shock protein, multiple stress responsive gene 3	sHSP	-
Os05g0519700	-	5.51811	Hsp101	-	-
Os04g0107900	-	10.7321	OsHSP90.1	-	-
Os09g0482600	-	-1.65492	Similar to Heat shock protein 81-3, Heat shock protein Hsp90	-	-
Heatshock transcription factors (Hsfs)
Os01g0733200	2.52783	-	OsHsfC1b, OsHsf-03, HSF11, rHsf11; Heat stress transcription factor C1b, Heat stress transcription factor 3	-	-
Os01g0625300	-	-1.66366	HSfC1a, OsHsfC1a, OsHsf-02, rHsf13, HSF13; Heat stress transcription factor C1a, Heat stress transcription factor C-1a, Heat stress transcription factor 2, Heat stress transcription factor 13	-	-
* FC in grey color: genes that have an over 1.5 absolute value of FC (|FC|) in two replicates and over 1.4 |FC| in one replicate

## Sheet: Table S4
Table S4. Genes involved in plant defense pathway of rice.
RAP locus name	Fold Change*		Simplified Annotation
	Azoarcus	Xoo	RAP	MSU	NCBI
OsCEBiP1
Os03g0133400	2.1	-	CEBIP, Os-LYP1, LYP1, OsCEBiP;Chitin elicitor-binding protein, chitin-elicitor binding protein, lysin motif-containing protein 1, chitin oligosaccharide elicitor-binding protein	-	-
OsRbohB
Os01g0360200	-	-1.52247	rbohB, OsrbohB, Os rbohB, OsRbohB, OsNox1;Respiratory Burst Oxidase Homolog B, Respiratory Burst Oxidase Homologue B, NADPH oxidase 1	-	-
GEF
Os01g0760000	-	2.37216	Similar to Dynein light chain	-	-
MAPK3
Os03g0285800	1.25159	-	OsMSRMK2, OsMAPK5, OsMAP1, OsMPK3, OsBIMK1, OsMAPK2, MPK5, BIMK1, MAPK2, MAPK5, MPK3, OsMPK5, OsMAPK3, OsMAPK5b, MAPK3;multiple stress responsive MAP kinase 2, Mitogen-activated protein kinase 5, MAP kinase 5, Benzothiadiazole-induced MAP kinase 1, MAP kinase 2, Multiple stress-responsive MAP kinase 2, MAP kinase 3	-	-
WRKY19
Os05g0571200	-	1.99849	OsWRKY19; Rice WRKY gene19	-	-
RPR1
Os11g0229500	-	2.58122	RPR1*, Rpr1-1, Rpr1;rice probenazol responsible 1	-	-
Pita
Os12g0281300	-	1.65298	PYRICULARIA ORYZAE RESISTANCE TA, THIOREDOXIN H-TYPE 6;Pita, Pita (sl, Pi4a, Pi-ta), Pita2, Pi-ta, Pita-2, Pi-ta2, Pi-4(t), Pi-4, Pi4, Pi-4a(t), OsTRXh6, OsTrx30;Pyricularia oryzae resistance-ta, Magnaporthe grisea resistance-ta, Blast resistance ta, Thioredoxin H-type 6, H-type Thioredoxin 6, Thioredoxin 30	-	-
Pik-h
Os11g0639100	1.75342	-	Pi-kh, Pi k-h, Pi54, Pi54rh, Pi-k(h), Pik-h, Pikh;Pyricularia oryzae resistance, Magnaporthe grisea resistance kh, Blast resistance kh	-	-
Pi-42(t)
Os12g0281600	2.05084	-	PYRICULARIA ORYZAE RESISTANCE 42; Pi42(t), Pi-42(t); Pyricularia grisea resistance 42, Magnaporthe grisea resistance 42, Blast resistance 42	-	-
Pir7b
Os01g0934800	-	2.03074	Pir7b; Pyricularia oryzae resistance R7b, Magnaporthe grisea resistance-R7b, Blast resistance R7b	-	-
PAL
Os02g0626600	2.10923	-	OsPAL05, PAL05, OsPAL3;Phenylalanine ammonia-lyase 05	-	-
Os04g0518400	-	5.56848	OsPAL07, OsPAL, PAL07, OsPAL6;Phenylalanine ammonia-lyase 07	-	-
* FC in grey color: genes that have an over 1.5 absolute value of FC (|FC|) in two replicates and over 1.4 |FC| in one replicate

## Sheet: Table S5 
Table S5. Regulation of genes involved in hormone pathways in rice.
	Fold Change*		Simplified Annotation			Source
	Azoarcus	Xoo	RAP	MSU	NCBI
JA
JA-Synthesis						(Lyons et al. 2013, Svyatyna and Rieman 2013)
PLDs, Phospholipases
Os06g0604200	2.27334	-	OsPLDalpha4, RPLD3, OsPLDeta2	-	-
LOX/Lipogenase
Os03g0700700	1.63731	-	OsLOX5 OsLOX1	-	-
Os08g0508800	4.4317	2.63491	OsLOX2	-	-
Os08g0509100	3.55517	5.71802	OsLOX8	-	-
AOS/allene oxide synthase
Os03g0767000	1.60425	-	OsAOS1	-	-
Os03g0225900	2.21665	4.0217	OsAOS2	-	-
Os02g0218700		3.06897	OsAOS3 OsHPL2	-	-
AOC/Allene oxide cylase
Os03g0438100|mRNA|AK071443|CDS+3'UTR	1.52773	-
OPR/12-OXOPHYTODIENOATE REDUCTASE
Os06g0215600	2.24038	-	OsOPR5	-	-
Os06g0215500	2.06725	-	OsOPR6	-	-
Os06g0215900	1.5967	-	OsOPR4	-	-
JAR1
Os05g0586200	1.63945	-	OsJAR1, OsGH3.5, OsGH3-5; jasmonyl-L-isoleucine synthase 1, JASMONATE RESISTANT 1, GRETCHEN HAGEN 3.5	-	-
JMT Other SAM dependent carboxyl methyltransferase
Os06g0313440	2.4594	-
Os02g0719600	-	-2.25132	SAM dependent carboxyl methyltransferase family protein	-	-
Os11g0257200	-	3.79841	-	moderately similar to ( 247) AT4G36470: S-adenosyl-L-methionine:carboxyl methyltransferase family protein	-
JA-Downstream
OsJAmyb						(Lee et al. 2001)
Os11g0684000	2.16783	3.39074	OsJAmyb	-	-
PR genes						(Mitshuhara et al. 2008)
Os12g0555200	3.36934	-	PR10B	-	-
Os07g0129200	1.7	2.6	PR1-74 PR1a	-	-
Os07g0127600	2.4	-	PR1-73	-	-
Os07g0124900	2.2	-	PR1-71	-	-
Os12g0555300	-	2.13599	RSOsPR10, RsOsPR10a, OsPR10a, OsPR10alpha;root-specific Oryza sativa PR10, root specific rice PR10, root-specific OsPR10a	-	-
OsJAZ						(Lyons et al. 2013)
Os04g0395800	2.92255	-	OsJAZ5,OSJAZ11	-	-
Os10g0392400	2.05563	-	OsJAZ1,OSJAZ11d,OsJAZ12	-	-
Os03g0402800	1.83388	-	OsJAZ5,OsJAZ6	-	-
Os03g0180900	2.55677	-	OsJAZ2,OSJAZ11	-	-
MYC2 and related bHLH TF MYC3						(Lyons et al. 2013)
Os05g0541400	-2.34711	-	OsbHLH119	-	-
Os08g0536800	-9.57745	-	OsbHLH080;basic helix-loop-helix protein 080	-	-
Os01g0952800	-2.1861	-	-	weakly similar to ( 105) AT3G56970: BHLH038, ORG2 | BHLH038	-
Os02g0726700	-	2.12515	OsbHLH034; basic helix-loop-helix protein 034	-	-
OsNACs						(Lyons et al. 2013)
Os04g0619000	1.77499	-	NAC83, NAC domain-containing protein 08	-	-
Os11g0512100	1.88373	-	NAC127, NAC domain-containing protein 127	-	-
Os03g0624600	1.64539	-	NAC6, NAC domain-containing protein 6	-	-
Os11g0126900	1.54908	-	NAC122, NAC domain-containing protein 122	-	-
AP2/ERF1						(Lyons et al. 2013)
Os07g0410700	3.24334	-	OsERF86, AP2/EREBP#074, AP2/EREBP74, OsERF1	-	-
Os01g0868000	2.0331	-	OsERF99, AP2/EREBP#080, AP2/EREBP80	-	-
Os01g0200600	-3.1912	-	OsERF39, AP2/EREBP#002, AP2/EREBP	-	-
Os07g0674800	-	31.2086	OsERF67, AP2/EREBP#076	-	-
Os03g0341000	-	7.03772	OsERF66, AP2/EREBP#030	-	-
Os12g0168100	-	1.94637	OsERF124, AP2/EREBP#158	-	-
Os08g0545500	-	35.9167	OsERF#028, OsERF028, OsERF28, OsERF#029, OsERF029, OsERF29, ERF29, DERF4, OsDERF4, AP2/EREBP#161, AP2/EREBP161, OsDREB1J, OsDREB1I, OsDREB1G	-	-
Os09g0522000	-	-1.80698	OsDREB1B, ERF31, OsERF031, OsERF#031, OsERF31, AP2/EREBP#169, AP2/EREBP169, OsDREB1b	-	-
Os08g0521600	-	10.6171	OsERF#115, OsERF115, AP2/EREBP#110, AP2/EREBP110, OsEnS-12	-	-
Os04g0572400	-	-2.48297	OsDREB1E, OsERF030, OsERF#030, OsERF30, ERF30, AP2/EREBP#160, AP2/EREBP160, OsDREB1-1	-	-
Os09g0522200	-	-1.93924	OsDREB1A, CBF3, ERF24, OsERF24, OsERF024, OsERF#024, AP2/EREBP#114, AP2/EREBP114	-	-
OsMPK3						(Lyons et al. 2013)
Os03g0285800	1.27	-	OsMSRMK2, OsMAPK5, OsMAP1, OsMPK3, OsBIMK1, OsMAPK2, MPK5, BIMK1, MAPK2, MAPK5, MPK3, OsMPK5, OsMAPK3, OsMAPK5b, MAPK3	-	-
WRKY family
OsWRKY28						(Kim et al. 2015)
Os06g0649000	-	1.69112	OsWRKY28; Rice WRKY gene28	-	-
OsWRKY30						(Lyons et al. 2013)
Os08g0499300	-	-1.869	WRKY30; WRKY GENE 30	-	-
OsWRKY76						(Okada et al. 2016)
Os09g0417600	-	2.50194	OsWRKY76, OsWRKY76.1, OsWRKY76.2, OsWRKY76.3	-	-
OsWRKY62						(Okada et al. 2016)
Os09g0417800	-	3.9568	OsWRKY62, OsWRKY62.1, OsWRKY62.2, XB10	-	-
Phytoalexin						(Miyamoto et al. 2016)
Momilactone Biosynthesis
Os04g0179200	2.83234	-	OsMAS, MAS1, OsMAS1	-	-
Os04g0178300	4.36281	-	OsCPS4, CYC1, OsCYC1	-	-
Phytocassanes Biosynthesis
Os02g0571900	2.42074	-	CYP76M6	-	-
Defensin (PDF1.2 similar)						(Pré et al. 2008)
Os04g0381500	1.5	-	-	-	-
Os03g0130300	-2.1	2.2	DEFL8, OsDEFL8, OsDf-08, Df-08	-	-
SA
SA synthesis
The PAL pathway						(Dempsey et al. 2011)
PAL
Os02g0626600	2.10923	-	OsPAL05, PAL05, OsPAL3;Phenylalanine ammonia-lyase 05	-	-
Os04g0518400	-	5.56848	OsPAL07, OsPAL, PAL07, OsPAL6;Phenylalanine ammonia-lyase 07	-	-
4CL
Os01g0342900	-	2.98723	-	weakly similar to ( 118) 4CL1_ORYSA 4-coumarate--CoA ligase 1	-
Os03g0130100	-	5.79664	-	weakly similar to ( 118) 4CL1_ORYSA 4-coumarate--CoA ligase 1	-
SA methylation
BSMT
Os06g0313440	2.4594	-	-	-	-
Os02g0719600	-	-2.25132	SAM dependent carboxyl methyltransferase family protein	-	-
Os11g0257200	-	3.79841	moderately similar to ( 247) AT4G36470: S-adenosyl-L-methionine:carboxyl methyltransferase family protein	-	-
SA Downstream
RH
Os01g0130200	-	1.80808	Hypothetical conserved gene	-	-	(NRR, Chern et al. 2005)
Os05g0368000	-	2.1721	RH1;NRR Repressor Homologue 1	-	-	(Chern et al. 2014)
Os01g0508500	-	3.45721	RH2;NRR Repressor Homologue 2	-	-	(Chern et al. 2014)
Os01g0508100	-	2.12	RH3;NRR Repressor Homologue 3	-	-	(Chern et al. 2014)
OsNPR3						(Chern et al. 2014, Kim et al. 2015)
Os03g0667100	1.56319	-	OsNPR3;CGSNL Gene Name Synonym(s)=NPR1-like gene 3	-	-
OsPR1#74/OsPR1a			PR1-74 PR1a			(Mitshuhara et al. 2008)
Os07g0129200	1.67362	2.59881
RSOsPR10			RSOsPR10, RsOsPR10a, OsPR10a, OsPR10alpha;root-specific Oryza sativa PR10, root specific rice PR10, root-specific OsPR10a	-	-	(Mitshuhara et al. 2008)
Os12g0555000	3.4896	-1.6136
OsWRKY62			OsWRKY62, OsWRKY62.1, OsWRKY62.2, XB10	-	-	(Peng et al. 2008, Mao et al. 2007)
Os09g0417800	-	3.9568
OsWRKY76			OsWRKY76, OsWRKY76.1, OsWRKY76.2, OsWRKY76.3	-	-	(Ryu et al. 2006)
Os09g0417600	-	2.49918
OsNAC4						(Nakayama et al. 2013)
Os01g0816100	-	1.52288	NAC DOMAIN-CONTAINING PROTEIN 4;OsNAC4, NAC68, ONAC068, OnNAC4*, OnNAC4, OsNAC4/ONAC068	-	-
TRX						(Boatwright and Pajerowska-Mukhtar 2013)
Os12g0281300	-	2.07679	Pita, Pita (sl, Pi4a, Pi-ta), Pita2, Pi-ta, Pita-2, Pi-ta2, Pi-4(t), Pi-4, Pi4, Pi-4a(t), OsTRXh6, OsTrx30;Pyricularia oryzae resistance-ta, Magnaporthe grisea resistance-ta, Blast resistance ta, Thioredoxin H-type 6, H-type Thioredoxin 6, Thioredoxin 30	-	-
BRCA2						(Pieterse et al. 2012)
Os01g0164900	-	-1.78076	OsBRCA2, BRCA2 repeat containing protein	-	-
OsSSI2						(Takatsuji et al. 2010)
Os01g0919900	-2.48372		OsSSI2; fatty-acid desaturase OsSSI2	-	-
OsCRK10						(Chern et al. 2016)
Os07g0541500	1.9
Ethylene
Ethylene-Synthesis						(Rzewuski and Sauter 2008)
OsACS1
Os03g0727600	-	-2.62522	ACC1*, OsACS1, Os-ACS1, ACC1;1-AMINOCYCLOPROPANE-1-CARBOXYLATE SYNTHASE 1, ACC synthase 1, 1-aminocyclopropane-1-carboxylate synthase 1, ACC synthase-1, S-adenosyl-L-methionine methylthioadenosine-lyase 1	-	-
OsACO
Os05g0149300	-	2.11235	OsACO6 Pseudogene	-	-
Os05g0149400	-	2.38505	AMINOCYCLOPROPANE-1-CARBOXYLIC ACID OXIDASE 5; OsACO5; ACC oxidase 5	-	-
Os09g0451400	-	-1.88457	AMINOCYCLOPROPANE-1-CARBOXYLIC ACID OXIDASE 1;OsACO1, ACO;ACC oxidase 1, ACC oxidase	-	-
Os11g0186900	1.50278	-2.03233	AMINOCYCLOPROPANE-1-CARBOXYLIC ACID OXIDASE 4; OsACO4;ACC oxidase 4	-	-
Ethylene-Downstream
OsACO1						(Rzewuski and Sauter 2008)
Os09g0451400	-	-1.88457	AMINOCYCLOPROPANE-1-CARBOXYLIC ACID OXIDASE 1;OsACO1, ACO;ACC oxidase 1, ACC oxidase	-	-
OsERF						(Pré et al. 2008)
Os01g0200600	-3.1912	-	OsERF#039, OsERF039, OsERF39, AP2/EREBP#002, AP2/EREBP2	-	-
Os01g0141000	2.33698	-	AP2/EREBP129, APETALA2/ethylene-responsive element binding protein 129	-	-
Os01g0868000	2.0331	-	OsERF#099, OsERF099, OsERF99, AP2/EREBP#080, AP2/EREBP80	-	-
Os07g0410700	3.24334	-	DERF2, OsDERF2, OsERF#086, OsERF086, OsERF86, AP2/EREBP#074, AP2/EREBP74, OsERF1	-	-
Os04g0572400	-	-2.48297	OsDREB1E, OsERF030, OsERF#030, OsERF30, ERF30, AP2/EREBP#160, AP2/EREBP160, OsDREB1-	-	-
Os09g0522200	-	-1.93924	OsDREB1A, Os DREB1A, CBF3, ERF24, OsERF24, OsERF024, OsERF#024, AP2/EREBP#114, AP2/EREBP114	-	-
Os12g0168100	-	1.94637	DERF8, OsDERF8, OsERF#124, OsERF124, AP2/EREBP#158, AP2/EREBP158	-	-
Os03g0341000	-	7.03772	OsERF#066, OsERF066, OsERF66, AP2/EREBP#030, AP2/EREBP30	-	-
Os08g0521600	-	10.6171	OsERF#115, OsERF115, AP2/EREBP#110, AP2/EREBP110, OsEnS-123	-	-
Os07g0674800	-	31.2086	OsERF#067, OsERF067, OsERF67, AP2/EREBP#076, AP2/EREBP76	-	-
Defensin(PDF 1.2 similar)						(Pré et al. 2008)
Os04g0381500	1.5	-	-	-	-
Os03g0130300	-2.1	2.2	DEFL8, OsDEFL8, OsDf-08, Df-08	-	-
GA
GA-Synthesis and Degradation						(Chae et al. 2012)
ent-kaurene biosynthesis
OsCPS1
Os02g0278700	-	-3.52059	rice ent-copalyl diphosphate (CDP) synthase1, OsCPS1, OsCPS1ent, OsCPS, Os CPS1, OsTPS4	-	-
Gibberellin-Oxidase/OsGA2OX
Os04g0522500	1.72171	-	OsGA2ox6	-	-
Os05g0560900	-	6.13671	OsGA2ox8	-	-
Os01g0209700	-	1.98882	OsGA2ox7	-	-
GA-Downstream Regulation
Gibberellin-regulated GASA/GAST/Snakin family protein						(Nahirñak et al. 2012)
Os05g0432200	-	29.3019	-	GASA protein|GASR6 - Gibberellin-regulated GASA/GAST/Snakin family protein precursor	-
Auxin
Biosynthesis
CYP71Z2
Os07g0217600	1.98995	-	CYP71Z2	-	-	(Li et al. 2015)
Transport
PIN homologs
Os01g0643300	-	-1.63707	PIN3A, OsPIN3a, OsPIN3t, OsPIN10a,PIN PROTEIN 3A, PIN PROTEIN 10A	-	-
Os01g0919800	-1.79288	-	PIN PROTEIN 5A; OsPIN5a	-	-
Downstream
OsIAA
Os02g0805100	-2.01285	-	OsIAA9, OsIAA2;Aux/IAA protein 9	-	-
Os03g0797800	-3.16293	-2.13693	OsIAA14;Aux/IAA protein 14	-	-
Os11g0221000	-	-1.56051	OsIAA27;Aux/IAA protein 27	-	-
ABA
ABA-Synthesis						(Floss and Walter 2009)
OsNCED1
Os02g0704000	-2.14279	-2.46936	OsNCED1; 9-cis-epoxycarotenoid dioxygenase 1	-	-
OsCCD8d
Os08g0369800	-	2.99798	OsCCD8d;carotenoid cleavage dioxygenase 8d	-	-
ABA-Downstream
OsSalT
Os01g0348900	-	3.37679	salT*(sal1), SalT1*, sal1, Sal1, SALT, ML, SalT, OsSalT; salt tolerance, Salt tolerance-1, Salt stress-induced protein, Salt protein, Protein lectin-like, Protein mannose-binding lectin, 15 kda organ-specific salt-induced protein	-	-	(Jung et al. 2012)
OsRab16
Os01g0702500	-3.34594	-	OsLEA22, RAB25;late embryogenesis abundant protein 22, Responsive to abscisic acid 25	-	-	(Xu et al. 2015)
EFA27
Os04g0511200	-4.50937	-	EFA27; EF-hand, abscisic acid responsive 27-kDa protein	-	-	(Aubert et al. 2010)
OsLEA22
Os01g0702500	-3.34594	-	OsLEA22, RAB25; late embryogenesis abundant protein 22, Responsive to abscisic acid 25	-	-	(Wang et al. 2006)
OsRePRP1.1
Os05g0226900	-	2.78838	OsRePRP1.1; OsPRP;REPETITIVE PROLINE-RICH PROTEIN 1.1 proline rich protein	-	-	(Tseng et al. 2013)
OsLEA21
Os05g0349800		-2.77977	Em*, EMP1, Emp1, EM, Em, OsEm, Osem, OsLEA21; Embryonic abundant protein 1, Em protein, Early methionine labelled polypeptide, Abscisic acid induced protein, Embryogenic protein, late embryogenesis abundant protein 21	-	-	(Wang et al. 2006)
BR
BR inactivation
BR-Synthesis and Degradation						(Sakamoto et al. 2011)
Os02g0204700	1.82669	-	CYP734A2; CYTOCHROME P450 HYDROXYLASE 734A2	-	-
Os01g0388000	-	-1.71807	CYP734A6;CYTOCHROME P450 HYDROXYLASE 734A6	-	-
BR-Downstream
BRU1
Os04g0603900	-1.71353		-	moderately similar to ( 273) BRU1_SOYBN Brassinosteroid-regulated protein BRU1 precursor	-
Os02g0280200	-6.73315		-	moderately similar to ( 273) BRU1_SOYBN Brassinosteroid-regulated protein BRU1 precursor	-
BRI						(Zhang et al. 2014)
Os08g0342300	-	1.62289	OsBRL3; BRI1-like receptor kinase 3	-	-
BZR1 homolog						(Zhang et al. 2014)
Os02g0233200	-	2.17754	Similar to Brassinazole-resistant 1 protein	-	-
BAK						(Zhang et al. 2014)
Os08g0174700	-	1.42563	OsSERK1, OsBAK1, OsSERK1/OsBAK1, OsBISERK1, OsSerk1; somatic embryogenesis receptor-like kinase 1, somatic embryogenesis receptor kinase 1, BRI1-associated receptor kinase 1, BTH-induced SERK1, benzothiadiazole-induced SERK1	-	-
Os11g0514500	-	3.02717	-	weakly similar to ( 197) AT1G34210: SERK2, ATSERK2 | SERK2 (SOMATIC EMBRYOGENESIS RECEPTOR-LIKE KINASE 2)	-
Os11g0514400	-	3.60666	Similar to BRASSINOSTEROID INSENSITIVE 1-associated receptor kinase 1	-	-
CK
CK-Synthesis and Degradation
OsCKX
Os01g0197700	-1.47621	6.64742	OsCKX2/Gn1a	-	-	(Tsai et al. 2012)
Os01g0187600	-	2.22045	OsCKX1; cytokinin oxidase 1	-	-	-
LOG
Os09g0547500	2.6813	4.09974	LONELY GUY LIKE PHOSPHORIBOHYDROLASE 9; LOG LIKE phosphoribohydrolase	-	-	(Kudo et al. 2010)
CK-Downstream Regulation
OsPRR
Os02g0618200	1.84206	-	OsTOC1, OsPRR1, Os-PRR1, PRR1, OsRRA21;Two-component response regulator-like PRR1, Pseudo-response regulator 1, A-type RR 21	-	-	(Tsai et al. 2012)
Transporters
OsPUP2
Os09g0467300	2.04769	3.07313	OsPUP2; purine permease 2, PUP-type cytokinin transporter 2	-	-	(Qi and Xiong 2013)
* FC in grey color: genes that have an over 1.5 absolute value of FC (|FC|) in two replicates and over 1.4 |FC| in one replicate

## Sheet: Table S6
Table S6. Regulation of genes involved in SA and JA pathway in Xoo-root and leaf interactions.
SA pathway
		Regulation Direction
RAP locus name	Root vs. Leaf	Leaf	Root	Fold Change (root)*	Simplified Description	Function
REGULATED IN ROOTS and Leaves
Os01g0508500	SAME	up	up	3.45721	NPR1 Interactor/NRR Homolog/RH	SA downstream
Os09g0417600	SAME	up	up	2.50194	OsWRKY76	SA downstream
Os01g0816100	SAME	up	up	1.49594	OsNAC4	SA downstream
Os11g0257200	SAME	up	up	3.79841	BSMT	Modification
Os09g0417800	SAME	up	up	3.9568	OsWRKY62	SA downstream
Os03g0667100	SAME	up	up	1.3735	OsNPR3	SA downstream
Os07g0129200	DIFFERENT	down	up	2.59881	PR1-74 PR1a	SA downstream
Os04g0593400	DIFFERENT	up	down	-1.6136	PR10	SA downstream
REGULATED JUST IN ROOTS
Os05g0368000	DIFFERENT	no	up	2.1721	NPR1 Interactor/NRR Homolog/RH	SA downstream
Os01g0508100	DIFFERENT	no	up	2.12	NPR1 Interactor/NRR Homolog/RH	SA downstream
Os04g0518400	DIFFERENT	no	up	5.56848	PAL	SA biosynthesis
Os02g0719600	DIFFERENT	no	down	-2.25132	BSMT	Modification
Os07g0541500	DIFFERENT	no	up	1.92409	CRK10	SA downstream
REGULATED JUST IN LEAVES
Os08g0441600	DIFFERENT	up	-	-	chorismate mutase (CM)	SA biosynthesis
Os01g0767900	DIFFERENT	up	-	-	OsNPR2	SA downstream
Os01g0194300	DIFFERENT	up	-	-	OsNPR1	SA downstream
Os05g0322900	DIFFERENT	up	-	-	OsWRKY45	SA downstream
Os01g0919900	DIFFERENT	down	-	-	OsSSI2	SA downstream
Os01g0837000	DIFFERENT	down	-	-	OsNPR4	SA downstream
Os01g0948900	DIFFERENT	down	-	-	OsNPR5	SA downstream
Os01g0624500	DIFFERENT	down	-	-	OsSGT1	SA downstream
Os01g0750100	DIFFERENT	down	-	-	OsWRKY13	SA downstream
Os09g0361400	DIFFERENT	up	-	-	ISOCHORISMATE SYNTHASE	SA biosynthesis
Os09g0361500	DIFFERENT	up	-	-	ISOCHORISMATE SYNTHASE	SA biosynthesis
Os06g0656500	DIFFERENT	up	-	-	4-coumarate: CoA ligase (4CL)/4-coumaroyl-CoA synthase 1,	SA biosynthesis
Os05g0320700	DIFFERENT	up	-	-	cinnamate 4-hydroxylase (C4H)	SA biosynthesis
Os08g0448000	DIFFERENT	up	-	-	4-coumarate: CoA ligase (4CL)/4-coumaroyl-CoA synthase 1,	SA biosynthesis
Os08g0130400	DIFFERENT	up	-	-	benzoyl-CoA ligase (BZL) /Benzoate-Co ligase	SA biosynthesis
Os02g0180500	DIFFERENT	up	-	-	chorismate mutase (CM)	SA biosynthesis
Os01g0558200	DIFFERENT	up	-	-	PAL	SA biosynthesis
Os07g0281800	DIFFERENT	down	-	-	aldehyde oxidase (AAO)	SA biosynthesis
Os04g0310800	DIFFERENT	down	-	-	4-coumarate: CoA ligase (4CL)/4-coumaroyl-CoA synthase 1,	SA biosynthesis
Os03g0790900	DIFFERENT	down	-	-	aldehyde oxidase (AAO)	SA biosynthesis
Os03g0790700	DIFFERENT	down	-	-	aldehyde oxidase (AAO)	SA biosynthesis
Os04g0518100	DIFFERENT	down	-	-	PAL	SA biosynthesis
Os07g0282300	DIFFERENT	down	-	-	aldehyde oxidase (AAO)	SA biosynthesis
Os07g0603600	DIFFERENT	up	-	-	MES	Modification
JA pathway
REGULATED IN ROOTS and Leaves
Os02g0218700	SAME	up	3.06897	up	AOS3, Allene oxide synthase 3	JA biosynthesis
Os08g0508800	SAME	up	2.63491	up	Lox2:Os:1, OsLOX9, OsLOX2, LOX2, OsRLL, OsHI-LOX, RLL2 LOX	JA biosynthesis
Os08g0509100	SAME	up	5.71802	up	OsLOX8	JA biosynthesis
Os11g0684000	SAME	up	3.39074	up	OsJAmyb	JA downstream
REGULATED JUST IN LEAVES
Os03g0285800	DIFFERENT	down	-	-	OsOPR4, OsOPR10	JA biosynthesis
Os03g0265500	DIFFERENT	up	-	-	Lox3*, lox3(t), LOX-3, Lox3	JA biosynthesis
Os04g0178300	DIFFERENT	down	-	-	OsOPR2, OsOPR06-5	JA biosynthesis
Os09g0401300	DIFFERENT	down	-	-	OsLOX6	JA biosynthesis
Os05g0449500	DIFFERENT	up	-	-	OsLOX1	JA biosynthesis
Os06g0215500	DIFFERENT	down	-	-	CCCH-type zinc finger protein, Resistance against bacterial blight disease	JA biosynthesis
Os02g0200900	DIFFERENT	down	-	-	OsOPR6, OsOPR4, OsOPR06-1	JA biosynthesis
Os06g0246600	DIFFERENT	down	-	-	OsOPR1, OsOPR2, OsOPR11, OsOPR06-6, OPDAR1, OsOPR	JA biosynthesis
Os07g0217600	DIFFERENT	up	-	-	LIPOXYGENASE 2;CGSNL Gene Symbol Synonym(s)=OsLOX2	JA biosynthesis
Os01g0797600	DIFFERENT	down	-	-	OsOPR9, OsOPR01-2	JA biosynthesis
Os10g0392400	DIFFERENT	down	-	-	OsLOX1, OsLOX5	JA biosynthesis
Os01g0370000	DIFFERENT	down	-	-	OsOPR7, OsOPR13, OsOPR3, OsOPR5, OsOPR9	JA biosynthesis
Os03g0624600	DIFFERENT	down	-	-	OsOPR5, OsOPR6, OsOPR06-2	JA biosynthesis
Os04g0395800	DIFFERENT	up	-	-	OsJAZ8, OsJAZ 4, OsJAZ4	JA downstream
Os06g0216200	DIFFERENT	up	-	-	OsJAZ5, OsJAZ6, OsTIFY10A	JA downstream
Os06g0216300	DIFFERENT	up	-	-	OsJAZ2, OsJAZ 11, OsJAZ11, OsTIFY11c	JA downstream
Os04g0179200	DIFFERENT	up	-	-	OsJAZ11, OsJAZ5, OsTIFY9	JA downstream
Os03g0180900	DIFFERENT	up	-	-	OsTIFY11d, OsJAZ1, OsJAZ 12, OsJAZ12	JA downstream
Os01g0901500	DIFFERENT	up	-	-	ZIM domain containing protein	JA downstream
Os02g0194700	DIFFERENT	up	-	-	OsCPS4, CYC1, OsCYC1, OsCyc1, cpsl3, OsCPSL3, OsCPSsyn, OsCyc1/OsCPS4	JA downstream
Os04g0447100	DIFFERENT	up	-	-	Oscyp71Z2	JA downstream
Os03g0402800	DIFFERENT	up	-	-	Cytochrome P450 71Z4	JA downstream
Os05g0541400	DIFFERENT	up	-	-	MOMILACTONE A SYNTHASE;CGSNL Gene Symbol Synonym(s)=OsMAS, MAS1, OsMAS1	JA downstream
Os03g0700400	DIFFERENT	up	-	-	OsMSRMK2, OsMAPK5, OsMAP1, OsMPK3, OsBIMK1, OsMAPK2, MPK5, BIMK1, MAPK2, MAPK5, MPK3, OsMPK5, OsMAPK3, OsMAPK5b	JA downstream
Os02g0110200	DIFFERENT	up	-	-	OsHPL3	JA downstream
Os06g0215900	DIFFERENT	up	-	-	OsFbox072, OsFbox72	CO-WORKING
Os03g0700700	DIFFERENT	up	-	-	OsCOI1b, OsCOI1H, OsFbox260	CO-WORKING
Os01g0917400	DIFFERENT	up	-	-	OsCOI2	CO-WORKING
* FC in grey color: genes that have an over 1.5 absolute value of FC (|FC|) in two replicates and over 1.4 |FC| in one replicate
Data roots from this study, for leafs from RiceXpro, http://ricexpro.dna.affrc.go.jp/

## Sheet: Table S7
Table S7. Regulation of genes involved in nitrogen metabolism.
	Fold Change*
RAP locus name	Azoarcus	Xoo	RAP	MSU	NCBI
GS
Os04g0659100	-1.67494	-	OsGS2, GLN2, RGS31	-	-
GOGAT
Os05g0555600	-	5.52284	OsGLT2, OsNADH-GOGAT2, NADH-GOGAT2, OsGOGAT2	-	-
ProDH
Os10g0550900	2.00003	-	OsProDH	-	-
P5CS
Os01g0848200	-	-2.33237	Os RopGEF5, OsRopGEF5, P5CS2, OsP5CS2	-	-
Aminotransferase
Os03g0195100	-	3.20944	OsALD1, Diaminopimelate aminotransferase	-	-
Os12g0190400	-	3.05616	Aminotransferase	-	-
Os01g0729600	-2.28906	15.8807	Aminotransferase	-	-
Os03g0183600	-1.67733	1.61879	Similar to Alanine aminotransferase	-	-
AA transporter
	1.74352	-	OsBAT1	-	-
Os01g0882800	2.66423	-	OsAAP11E, AAP11E, OsAAP8, AAP8	-	-
Os06g0556000	1.6946	-	OsAAP12A, AAP12A, OsAAP3, AAP3	-	-
Os11g0195600	-5.18056	-	OsAAP11C, AAP11C, OsAAP11, AAP11	-	-
GABA-T
Os02g0112900	-	2.07435	OsGABA-T, GABA-T	-	-
Nitrate transporter
Os03g0103000	5.17263	-	OsNRT1.1C	-	-
Os04g0597800	1.63988	-	OsPTR6, OsNRT1;2	-	-
Os06g0706500	1.64173	-	-	dipeptide transporter/ high affinity oligopeptide transporter/ nitrate transmembrane transporter	-
Os04g0597600	2.35776	2.36991	OsPTR5	-	-
Os08g0155400	-	2.92869	OsNRT1.1A	-	-
Peptides transporter
Os01g0761400	1.57815	-	Oligopeptide transporter	-	-
Os01g0829900	2.28657	-	OsYSL18, OsYs2	-	-
Os01g0871500	-1.74762	-	Oligopeptide transporter	-	-
Os01g0871600	-1.74627	-	OsPOT	-	-
Os01g0872000	2.68059	-	Oligopeptide transporter	-	-
Os01g0872400	1.65179	-	Oligopeptide transporter	-	-
Os03g0138700	1.64688	-	Oligopeptide transporter	-	-
Os05g0410800	1.5637	-	Oligopeptide transporter	-	-
Os04g0660900	2.13963	2.17891	Oligopeptide transporter	-	-
Os06g0125500	-	1.90235	OsOPT3, OsGT1	-	-
PAO
Os04g0671200	1.79172	-	-	-	-
Os04g0671200	1.79172	-	-	-	-
Glutamate Receptor
Os06g0246600	-2.09426	-	-	-	-
* FC in grey color: genes that have an over 1.5 absolute value of FC (|FC|) in two replicates and over 1.4 |FC| in one replicate

## Sheet: Table S8
Table S8. Regulation of genes related to malate, lactate, ethanol availability.
	Fold Change*
RAP locus name	Azoarcus	Xoo	RAP	MSU	NCBI
Malic enzyme
Os05g0186300	-	4.28193	OscytME2	-	-
Os01g0743500	-	-2.18133	OscytME3, OsEnS-13	-	-
Lactate Dehydrogenase
Os02g0105400	1.48465	1.59206	LDH	-	-
Os06g0104900	-	48.3558	-	LDH	-
PEP Carboxylase
Os01g0758300	-	-1.97418	Osppc3, Osppc2, PEPCase 3	-	-
Long-Chain Acyl-CoA Aynthetase (LACS)
Os12g0168700	-1.57813	-	OsLACS1	-	-
Triglyceride Lipase (TGAL)
Os06g0210900	2.20864	-	Lipase, class 3 family protein	-	-
Os08g0143600	-	2.50965	-	lipase class 3 family protein	-
Os04g0657500	-	3.81381	Lipase, class 3 family protein	-	-
Oleosin
Os05g0576700	-2.28747	-	Oleosin family protein	-	-
Isocitrate lyase (ICL)
Os07g0529000	-31.9087	-	OsEnS-107, OsI85, ICL, Osl85	-	-
Pyruvate Orthophosphate (PPDK)
Os03g0432100	-	5.61804	Osppdka, ppdka	-	-
PEP carboxykinase (PEPCK)
Os10g0204400	-	52.0449	PEPCK	-	-
Malate Transporter-Alu tolerance
Os02g0673100	-1.65994	-	Malate transporter, aliminium toerance	-	-
Malate transmembrane transporter (Vacuole)
Os08g0503700	-3.13602	-1.87858	-	TDT	-
Similar to the α-ketoglutarate /malate translocator (mitochondrion)
Os11g0432400	-1.89685	-	Similar to 2-oxoglutarate/malate translocator	-	-
Alcohol dehydrogenase (ADH)
Os10g0159800	1.64835	-	Alcohol dehydrogenase superfamily, zinc-containing protein	-	-
Os11g0210300	-	3.17857	Adh1, Adh1/2, adh1/adh2	-	-
Pyruvate decarboxylase (PDC)
Os05g0469800	-	9.04373	Pyruvate decarboxylase	-	-
Os05g0469600	-1.87015	25.1223	pdc1, pdc1, pdc4, pdc 1, PDC 1, RRJ2	-	-
Aldehyde dehydrogenase (ALDH)
Os02g0730000	-1.53941	-	OsALDH2a, ALDH2a, Aldh2a, OsSTA73	-	-
Lactate Dehydrogenase (LDH)
Os02g0105400	1.48465	1.59206	LDH	-	-
Os06g0104900	-	48.3558	Similar to L-lactate dehydrogenase B	-	-
Alanine Aminotransferase
Os03g0183600	-1.67733	1.61879	Similar to Alanine aminotransferase	-	-
* FC in grey color: genes that have an over 1.5 absolute value of FC (|FC|) in two replicates and over 1.4 |FC| in one replicate

## Sheet: Table S9
Table S9. Genes sharing regulation in Azospirillum sp. B510 and Azoarcus-rice interactions, but not in Xoo-rice interactions
RAP locus name	Fold Change*				Simplified Annotation
	BH72-Nipp	Xoo-Nipp	FC (Cig_B510)	FC (Nip_B510)	RAP	MSU	NCBI	Function Involved
Os06g0604200	2.27334	-	5.57897	1.6	OsPLDalpha4, RPLD3, OsPLDeta2, Phospholipase D alpha 4			JA and green leaf volatiles (GLVs) synthesis	Defense-JA
Os04g0395800	2.92255	-	3.22657	1.65	OsJAZ11, OsJAZ5, OsTIFY9			JA pathway	Defense-JA
Os02g0205500	1.98212	-	3.86375	1.73	Similar to Fatty acid elongase 1, lipid metabolism.FA synthesis and FA elongation.beta ketoacyl CoA synthase	highly similar to ( 786) AT2G26640, KCS11 (3-KETOACYL-COA SYNTHASE 11)		Fatty acid synthesis, JA-downstream	Defense-JA	(RiceXpro.dna.affrc.go.jp)
Os12g0168700	-1.57813	-	-3.5801	-2.63902	LACS1, OsLACS1, Long-chain acyl-CoA synthetase 1, lipid metabolism.FA synthesis and FA elongation.long chain fatty acid CoA ligase			Lipid chain lipid synthesis	Defense-JA
Os03g0323200	-1.81266	-	-2.60268	-1.63	OsChlH, ChlH;magnesium chelatase subunit ChlH, magnesium chelatase porphyrin-binding subunit				PS
Os03g0857400	-1.59286	-	-5.31474	-1.53	tRNA-binding arm domain containing protein; moderately similar to PGR5-LIKE A, PS.lightreaction.cyclic electron flow-chlororespiration	PGR5-LIKE A			PS
Os11g0242800	-1.84601	-	-3.65533	-2.35	ASCAB9-A, CP26, Lhcb5, light-harvesting protein ASCAB9-A, PSII CP26, PSII Lhcb5; PS.lightreaction.photosystem II.LHC-II				PS
Os11g0707000	-2.92286	2.46573	-6.6807	-2.55	OsRcaII, rca, RCAII, rcaII, OsRcaI, RCAI, ME137, OsRCA1, Rubisco activase, the small isoform of rice Rubisco activase, Rubisco activase small isoform, "ribulose-1,5-bisphosphate carboxylase/oxygenase activase", Rubisco activase II, , Rubisco activase large isoform, Rubisco activase I, Rubisco-A, RuBisCO activase A1				PS
Os06g0348800	-1.584	-	-8.81524	-3.50642	OsGLK1, OsGlk1, light-related transcription factor OsGLK1, Golden2-like 1, G2-like 1				PS	jj
Os07g0656500	-1.82499	-	-2.78949	-2.67586	chlH, Magnesium-chelatase subunit H, tetrapyrrole synthesis.magnesium chelatase				PS
Os01g0773700	-1.666	-	-4.59479	-4.72397	PsbW, PSII subunit PsbW, photosystem II subunit PsbW				PS	jj
Os03g0731100	-1.6985	1.60986	-3.63008	-2.14355	Photosystem I reaction centre subunit N family protein				PS
Os02g0744900	-1.7074	-	-4.56305	-3.70635	OsChl P, CHL P; Geranylgeranyl reductase			chlorophyll synthesis	PS
Os02g0596000	-1.66671	-	-3.45815	-3.09513	OsStr1, Sulfurtransferase 1; Rhodanese-like domain containing protein	chloroplast; EXPRESSED IN: 22 plant structures		NRIP	in plastid
Os04g0659100	-1.67494	-	-3.75809	-3.78423	OsGS2, GLN2, RGS31;plastidic/chloroplastic glutamine synthase, glutamine synthetase 2, Glutamate:ammonia ligase delta, chloroplast			Nitrogen Assimilation	in plastid
Os08g0242800	-1.79537	1.79889	-3.05252	-3.31728	OsSIG6, OsSig6, Sigma factor SIG6			plastid sigma factor	in plastid
Os03g0201500	-3.12409	-	-5.5535	-1.8	Glycoside hydrolase, family 10 protein, cell wall degradation				Cell wall degradation
Os01g0892600	-2.49899	-	-2.82843	-1.56	Pectinacetylesterase family protein, cell wall.pectin*esterases.acetyl esterase				Cell wall degradation
Os02g0805100	-2.01285	-	-2.53151	-1.44	OsIAA9, OsIAA2, Aux/IAA protein 9				Auxin
Os09g0240200	-3.15224	-	-5.61778	-2.15	OsB, OsCO3, OsBBX27, OsCO3/OsB;CONSTANS-like gene B, B-box-containing protein 27			not assigned
Os12g0124000	-2.22676	-	-4.48386	-1.54	Similar to FHA domain containing protein			not assigned
Os09g0119600	1.74545	-	2.2974	1.04	UDP-glucuronosyl/UDP-glucosyltransferase family protein			not assigned
Os03g0183500	3.00932	-	5.02805	1.89	Protein of unknown function DUF581			not assigned
* FC in grey color: genes that have an over 1.5 absolute value of FC (|FC|) in two replicates and over 1.4 |FC| in one replicate

## Sheet: Table S10
Table S10. Regulation of genes related to in plastids activity and cell wall.
	Fold Change		Simplified Annotation			Function in Detail
RAP locus name	Azoarcus	Xoo	RAP	MSU	NCBI
Other genes related to photosynthesis (continued from Figure S8.1)
Os02g0764500	-2.91741	-	Similar to Lhca5 protein; Chlorophyll A-B binding protein, plant	-	-								jj
Os12g0480100	-1.74779	-	Similar to One helix protein; Chlorophyll a/b binding protein domain (IPR023329);KEGG=Os12t0480100-	-	-								jj
Os11g0707100	-2.2574	-	Rubisco activase, the small isoform of rice Rubisco activase, Rubisco activase small isoform, "ribulose-1,5-bisphosphate carboxylase/oxygenase activase", Rubisco activase II, , Rubisco activase large isoform, Rubisco activase I, Rubisco-A, RuBisCO activase A1	-	-								jj
Os11g0707000	-2.92286	2.46573	Rubisco activase, the small isoform of rice Rubisco activase, Rubisco activase small isoform, "ribulose-1,5-bisphosphate carboxylase/oxygenase activase", Rubisco activase II, , Rubisco activase large isoform, Rubisco activase I, Rubisco-A, RuBisCO activase A1	-	-									jj
Os03g0786100	-	3.75357	-	-	1
Os04g0459500	-	3.78352	-	-	1
Os11g0707000	-2.92286	2.46573	Rubisco activase, the small isoform of rice Rubisco activase, Rubisco activase small isoform, "ribulose-1,5-bisphosphate carboxylase/oxygenase activase", Rubisco activase II, , Rubisco activase large isoform, Rubisco activase I, Rubisco-A, RuBisCO activase A1	-	-
Plastids related: CHUP1
Os12g0105300	-3.04371	13.1112	-	moderately similar to ( 412) AT3G25690, CHUP1 | CHUP1 (CHLOROPLAST UNUSUAL POSITIONING 1)	protein CHUP1, chloroplastic
Plastids related:NRIP-Similar
Os09g0530000	-	2.69456	OsStr4; Sulfurtransferase 4; Rhodanese-like domain containing protein	-	-
Os02g0729400	-2.32225	-	OsStr11; Sulfurtransferase 11; Rhodanese-like domain containing protein	-	-
Os02g0596000	-1.66671	-	OsStr1; Sulfurtransferase 1; Rhodanese-like domain containing protein	-	-
Os04g0249600	-	3.09542	OsStr6, OsRhST, RLD; Sulfurtransferase 6, rhodanese-related sulfurtransferase, rhodanese-like domain-containing protein; Similar to senescence-associated protein DIN1	-	-
Genes related to Cell Wall
Os02g0280200	-6.73315	-	OsXTH13, xyloglucan endotransglucosylase 13	-		Remodeling
Os04g0604900	-5.48234	-	OsXTH16, xyloglucan endotransglucosylase 16	-		Remodeling
Os05g0298700	-58.7065	-	XYH	glycosyl hydrolase family 10 protein		degradation
Os10g0409400	-3.75709	-	polygalacturonase isoenzyme 1 beta subunit, BURP domain-containing protein 16	-		degradation
Os03g0201500	-3.12409	-	Glycoside hydrolase	-		degradation
Os01g0892600	-2.49899	-	Pectinacetylesterase family protein	-		degradation
Os01g0319000	-2.13874	-	Pectinacetylesterase, Similar	-		degradation
Os03g0201500	-3.12409	-	Glycoside hydrolase, family 10 protein, cell wall degradation	-		degradation
Os01g0892600	-2.49899	-	Pectinacetylesterase family protein, cell wall.pectin*esterases.acetyl esterase	-		degradation
Os03g0102700	-2.6883	-	OsEXPB7, osaEXPb1.12, Expansin-B7, Beta-expansin-7	-		cell wall loosening
Os10g0555700	-2.03579	-	OsEXPB2	-		cell wall loosening
Os05g0104200	1.86203	-	Ospgip1, POLYGALACTURONASE-INHIBITING PROTEIN, Sheath blight resistance	-		Inhibition degradation
Os04g0604300	1.96484	-	OsXTH9	-		Remodeling
Os07g0552800	2.32402	-	OsCslF2, OsCSLF2, Cellulose synthase family protein	-		synthesis
Os03g0377600	1.89422	-	-	CSLA5 - cellulose synthase-like family A; mannan synthase		synthesis
Os07g0634600	-	-1.73744	Pectinacetylesterase, Similar	-		degradtion
Os06g0211700	-	-2.12376	Galactoside 2-alpha-L-fucosyltransferase activity	-		synthesis
Os05g0104700	-	7.22538	Ospgip4, Polygalacturonase-inhibiting protein 4	-		Inhibition degradation
Os01g0892500	-	3.2536	Pectinacetylesterase, Similar	-		degradtion
Os01g0788400	-	3.07242	Pectinacetylesterase, Similar	-		degradtion
Os11g0297800	-	2.59703	Glycoside hydrolase	-		degradtion
Os09g0526700	-	1.72079	OsUGE3, UDP-glucose epimerase 3	-		synthesis, probabaly
Os02g0275200	-	2.69058	Xyloglucan fucosyltransferase family protein	-		synthesis
